# Supplementary material for: A Novel Beta-Glucosidase Gene for Plant Type Was Identified by Genome-Wide Association Study and Gene Co-Expression Analysis in Widespread Bermudagrass
Source: Int J Mol Sci. 2022 Sep 28;23(19):11432. doi: 10.3390/ijms231911432 (PMC9570203; doi:10.3390/ijms231911432)
Supplement: Supplementary file 1 [file ijms-23-11432-s001.zip]

Archive with 1 entries (1 files):
- ijms-1906163-Supplementary materials.pdf
